# Supplementary material for: Association between oral health and cognitive function among Chinese older adults: the Taizhou imaging study
Source: BMC Oral Health. 2023 Sep 5;23:640. doi: 10.1186/s12903-023-03353-9 (PMC10478256; doi:10.1186/s12903-023-03353-9)
Supplement: Supplementary file 1 — Supplementary Material 1 [file 12903_2023_3353_MOESM1_ESM.xls]

## Sheet: sTable 1
Supplementary Materials
Association between oral health and cognitive function among Chinese older adults: The Taizhou Imaging Study
Wenjia Gu#, Jialin Li#, Fei Li, Teck-Ek Ho, Xiping Feng, Yingzhe Wang, Min Fan, Mei Cui, Kelin Xu, Xingdong Chen, Haixia Lu*, Yanfeng Jiang*
sTable 1. The correlation between demographics and the global cognition.
Characteristics		MMSE score		MoCA score
		ρ	p value	ρ	p value
Age (years)		-0.17	<0.001	-0.17	<0.001
BMI (kg/m2)		0	0.949	-0.01	0.855
Education (years)		0.67	<0.001	0.73	<0.001
		Median (IQR)	p value	Median (IQR)	p value
Gender			<0.001		<0.001
	Male	27 (24, 28)		19 (16, 23)
	Female	23 (17, 26)		13 (9, 18)
Toothbrushing frequency			0.057		0.205
	0-1 times daily	25 (20, 27)		16 (11.75, 21)
	2-3 times daily	26 (22, 28)		17 (13, 22)
	Missing	25 (20, 27)		16 (12, 20)
Smoking			<0.001		<0.001
	No	23 (18, 27)		14 (9, 19)
	Yes	27 (24, 28)		19 (16, 23)
Alcohol consumption			<0.001		<0.001
	No	24 (19, 26)		14 (10, 18.25)
	Yes	27 (24, 28)		19 (16, 23)
Hypertension			0.043		0.045
	No	26 (21, 28)		17 (13, 21)
	Yes	24 (20, 27)		16 (11, 21)
Diabetes			0.476		0.46
	No	25 (20, 27)		16 (12, 21)
	Yes	25 (21, 26.75)		16 (12, 20)
Hyperlipidemia			0.132		0.089
	No	25 (21, 28)		17 (13, 21)
	Yes	25 (20, 27)		16 (11, 20)
Data were presented as median (P25, P75).
Abbreviation: BMI, body mass index; MMSE, Mini-Mental State Examination; MoCA, Montreal Cognitive Assessment; ρ, Spearman's rank correlation coefficient; IQR, interquartile range.
The Spearman Rank correlation test and the Mann-Whitney U test were used to calculate p values.

## Sheet: sTable 2
sTable 2. The correlation between oral health and global cognition.
Oral health		MMSE score		MoCA score
		ρ	p value	ρ	p value
DT		-0.16	<0.001	-0.17	<0.001
MT		-0.07	0.08	-0.11	0.004
FT		-0.04	0.262	0.03	0.49
DMFT		-0.15	<0.001	-0.18	<0.001
DFRoot		-0.03	0.417	-0.03	0.423
CI		0.02	0.684	0.01	0.715
GBI		-0.09	0.017	-0.14	<0.001
PD, mm		0.02	0.651	-0.01	0.841
CAL,mm		0.01	0.888	-0.02	0.63
		Median (IQR)	p value	Median (IQR)	p value
Severity of periodontitis (%)			0.481		0.575
	No/Mild/Moderate	25 (21, 27)		16 (12, 21)
	Severe	25 (20.25, 27.75)		17 (12, 21)
Restoration of missing teeth (%)			0.067		0.069
	No missing teeth unrestored	26 (21, 27)		17 (12, 21)
	With missing teeth unrestored	24 (20, 27)		16 (11, 20.5)
ρ: Spearman's rank correlation coefficient; IQR: interquartile range.
The Spearman Rank correlation test and the Mann-Whitney U test were used to calculate p values.

## Sheet: sTable 3
sTable 3. The associations between oral health and domain-specific cognition.
Oral health	Model	visuospatial abilities		attention, concentration, and working memory		language		orientation
		exp(coef)	95%CI	exp(coef)	95%CI	exp(coef)	95%CI	exp(coef)	95%CI
DT	1	0.95	(0.90, 1.00)	1	(0.97, 1.03)	0.98	(0.96, 1.01)	0.98	(0.96, 1.00)
	2	0.96	(0.91, 1.02)	0.99	(0.95, 1.02)	0.99	(0.96, 1.01)	0.98	(0.96, 1.00)
MT	1	1	(0.95, 1.05)	0.98	(0.95, 1.02)	0.99	(0.96, 1.01)	0.99	(0.97, 1.01)
	2	1	(0.94, 1.05)	0.99	(0.95, 1.02)	1	(0.97, 1.02)	0.99	(0.97, 1.01)
FT	1	1.02	(0.98, 1.07)	1	(0.97, 1.03)	1.02	(0.99, 1.04)	1.01	(0.99, 1.02)
	2	1.04	(0.98, 1.09)	1.01	(0.98, 1.05)	1.02	(1.00, 1.05)	1.02	(0.99, 1.04)
DMFT	1	0.98	(0.93, 1.03)	0.99	(0.96, 1.02)	0.98	(0.96, 1.01)	0.98	(0.96, 1.00)
	2	0.98	(0.93, 1.04)	0.98	(0.95, 1.02)	0.99	(0.97, 1.02)	0.98	(0.96, 1.01)
DFRoot	1	1.02	(0.97, 1.07)	1.02	(0.99, 1.06)	0.99	(0.96, 1.01)	1	(0.98, 1.02)
	2	1.03	(0.98, 1.09)	1.02	(0.99, 1.05)	0.98	(0.96, 1.01)	0.99	(0.97, 1.02)
CI	1	0.95	(0.91, 1.00)	0.97	(0.94, 1.00)	0.98	(0.96, 1.00)	0.98	(0.96, 1.00)
	2	0.95	(0.90, 1.00)	0.97	(0.94, 1.01)	0.99	(0.96, 1.01)	0.98	(0.96, 1.01)
GBI	1	0.99	(0.94, 1.04)	1	(0.97, 1.03)	1	(0.97, 1.02)	1	(0.98, 1.02)
	2	0.98	(0.93, 1.03)	1	(0.97, 1.04)	0.99	(0.97, 1.02)	1	(0.98, 1.02)
PD	1	1.03	(0.99, 1.08)	1.01	(0.98, 1.04)	1.01	(0.98, 1.03)	1.01	(0.99, 1.03)
	2	1.02	(0.97, 1.07)	1	(0.97, 1.03)	1	(0.98, 1.03)	1	(0.98, 1.03)
CAL	1	0.98	(0.94, 1.03)	1	(0.97, 1.03)	0.99	(0.97, 1.01)	0.99	(0.97, 1.01)
	2	0.97	(0.92, 1.03)	1	(0.96, 1.03)	0.99	(0.97, 1.01)	0.99	(0.97, 1.01)
Severity of periodontitis	1	1.04	(0.94, 1.14)	1.01	(0.95, 1.08)	1.01	(0.97, 1.06)	0.96	(0.93, 1.00)
	2	0.99	(0.89, 1.11)	1.01	(0.94, 1.08)	0.99	(0.94, 1.04)	0.96	(0.92, 1.00)
Restoration of missing teeth	1	0.99	(0.90, 1.09)	1.02	(0.96, 1.08)	0.97	(0.92, 1.01)	0.99	(0.95, 1.03)
	2	0.97	(0.87, 1.08)	0.99	(0.93, 1.06)	0.95	(0.91, 1.00)	0.98	(0.94, 1.03)
Abbreviation: 95%CI, 95% confidence interval; CAL, clinical attachment loss; CI, calculus index; DFRoot, decayed and filled root; DMFT, decayed, missing and filled teeth; DT, decayed teeth; exp(coef), exponential coefficient; FT, filled teeth; GBI, gingival bleeding index; MT, missing teeth; PD, probing depth.
Model 1 was adjusted for age, sex, and years of education. Model 2 was further adjusted for toothbrushing frequency, smoking, alcohol consumption, hypertension, diabetes, and hyperlipidemia.
